# Supplementary material for: ZIF-8-Based Nitrogen and Monoatomic Metal Co-Doped Pyrolytic Porous Carbon for High-Performance Supercapacitor Applications
Source: Nanomaterials (Basel). 2024 Aug 21;14(16):1367. doi: 10.3390/nano14161367 (PMC11357066; doi:10.3390/nano14161367)
Supplement: Supplementary file 1 [file nanomaterials-14-01367-s001.zip]

Archive with 1 entries (1 files):
- nanomaterials-3142949-supplementary.pdf
